# Supplementary material for: Coordination of virulence factors and lifestyle transition in Pseudomonas aeruginosa through single-cell analysis
Source: Commun Biol. 2025 Aug 16;8:1236. doi: 10.1038/s42003-025-08693-6 (PMC12357884; doi:10.1038/s42003-025-08693-6)
Supplement: Supplementary file 4 — Supplementary Data 1 [file 42003_2025_8693_MOESM4_ESM.xlsx]

## Sheet: Fig. 1B T3SS foci p cell
	WT	Low cdG(YhjH+)	High cdG(DgcA+)
Experiment 1	5.06	4.89	4.65
	4.87	3.9	3.75
	4.91	4.25	3.81
	4.46	4.71	3.75
	4.46	3.91
		5
		4.64
Experiment 2	4.27	4.25	3.53
	4.59	5	3.37
	4.38	4.06	3.64
	5.14	4.56	3.53
	3.62
	4.09
	4.39
Experiment 3	5.22	4.26	3.86
	4.6	4.33	4.01
	4.58	4.71	4.26
	4.33	4.83	4.04
	4.87	4.9	4
		5.25
Average	4.57882	4.55588	3.86154
95% confidence interval for the population mean using the t-distribution	4.36933	4.34644	3.65576
	4.78832	4.76533	4.06732
Cohen's d		-0.0563101	-1.91026
Hedges' g		-0.0551914	-1.86781

## Sheet: Fig. 1C T3SS proteomics
	WT			ΔpscV			High cdG(DgcA+)			Low cdG(YhjH+)
ExoS	32.0251	31.9183	32.0381	24.5783	24.4016	22.6862	29.2675	30.5054	29.7384	31.4189	31.2607	31.2552
ExoY	27.51	27.3157	27.5915	19.9406	17.9343	17.1398	25.1641	26.0089	25.3979	26.8637	27.1454	27.3194
ExoT	30.8855	30.9784	30.936	23.5093	20.163	18.5459	28.6884	29.6385	28.6748	30.6135	30.6264	30.523
	Average	95% confidence interval for the population mean using the t-distribution		Average	95% confidence interval for the population mean using the t-distribution		Average	95% confidence interval for the population mean using the t-distribution		Average	95% confidence interval for the population mean using the t-distribution
ExoS	31.9939	31.8306	32.1571	23.8887	21.2924	26.485	29.8371	28.2849	31.3893	31.3116	31.0807	31.5425
ExoY	27.4724	27.1203	27.8244	18.3382	14.7526	21.9239	25.5236	24.44	26.6073	27.1095	26.5383	27.6807
ExoT	30.9333	30.8177	31.0488	20.7394	14.451	27.0278	29.0006	27.6281	30.373	30.5876	30.4477	30.7276

## Sheet: Fig. 1E T6SS Killing 
	WT	ΔH1-T6SS	Low cdG(YhjH+)	High cdG(DgcA+)	Predator only	Prey only
	3564	12238	19691	1977	311	12811
	3564	11825	18483	1964	320	13739
	3409	11870	18936	2036	327	13047
Average	3512.33	11977.7	19036.7	1992.33	319.333	13199
95% confidence interval for the population mean using the t-distribution	3290.03	11414.8	17520.7	1897.01	299.409	12000.9
	3734.64	12540.5	20552.6	2087.65	339.258	14397.1

## Sheet: Fig. 2A FRET T3SS mutant
	WT	ΔsctV
	21.5	21.4
	35.8	22.6
	25.3	29.2
	23.6	23.8
	21.1	21.3
	27	33.1
	20.4	20.5
	20.1	34.8
	18.7	28.2
	34	29.9
	23.7	19.8
	32.1	28.6
	26	19.9
	23.6	32.5
	32.7	29.1
	31	24.2
	33.9	32.2
	24.6	30.8
	23.7	31.8
	30.9	31
	23.7	22.5
	32.9	28.6
	18.7	34.6
	35	22.1
	18.9	21.9
	17.4	30.6
	20.8	29.8
	29.3	19.8
	29.2	30.5
	30.1	33.8
	23.1	31.2
		22.7
	14.7594	22.098
	11.0577	21.3576
	8.3332	15.3562
	10.3349	23.5481
	17.2769	21.6607
	11.9383	14.0512
	12.1374	14.7005
	14.793	21.3443
	19.3109	27.2873
	17.0085	17.5515
	20.8037	22.6592
	15.0967	18.2322
	14.71	19.4289
	8.0899	19.5105
	20.5647	18.1935
	20.9215	16.5013
	17.9364	18.3457
	11.8401	17.4348
	16.0894	16.8801
	13.2485	23.3606
	17.2498	16.1494
	8.7337	12.9393
	17.3994	18.3629
	19.9613	16.9121
	13.5765	16.355
	14.4501	12.5375
	14.26	11.775
	11.2208	21.4306
	14.6228	11.8107
	18.9724	17.9667
	16.8863	12.4887
	13.479	19.103
	15.3533	19.5415
	14.9615	19.9478
	14.8687	22.1033
	20.1441	13.9034
	15.4423	15.0864
	15.023	20.2317
	18.0324	15.4938
	9.9648	17.6922
	14.9729	24.0646
	12.9343	13.0842
	12.6748	25.203
	14.3614	18.4941
	15.6435	19.0208
	15.4012	25.7429
	16.7451	11.4518
	20.5073	15.7762
	10.8883	26.8478
	9.1527	13.4832
	12.5354	19.7697
	16.5029	20.9599
	11.9688	13.6639
	9.5859	16.8339
	14.9401	18.3828
	20.2363	15.8903
		18.5712
		16.0342
		16.9937
		25.7038
		18.709
		14.2978
		14.9461
		21.9982
		17.0629
		20.6502
		17.5573
		24.5569
		11.7737
		24.4971
		12.6292
		25.2498
		14.4684
		16.4883
		24.8229
		20.8688
		19.2485
		13.6605
	16.1584	17.4347
	24.974	12.1572
	21.273	16.9212
	14.3416	13.2508
	10.502	13.2084
	15.9299	19.8008
	20.3846	25.0715
	15.807	19.8806
	11.2265	27.287
	24.5196	20.0543
	22.2721	30.7886
	13.6118	21.336
	20.9487	17.097
	30.6265	27.2801
	15.9826	25.1426
	21.6934	17.5511
	20.7816	17.3415
	15.2441	23.4965
	19.7635	23.5366
	13.3829	13.4283
	25.2008	26.2867
	27.2801	24.7182
	24.7105	27.9888
	25.9185	28.8504
	19.7566	18.2543
	28.8229	10.0514
	19.243	13.9582
	29.8685	15.4269
	9.07107	19.3723
	17.8321	10.5855
	25.9313	25.0258
	14.2544	18.7873
	22.3846	18.0072
	31.1267	24.7692
	26.1727	23.5438
	20.1935	14.9046
	9.84274	11.1627
	17.5443	13.7437
	22.0022	24.4852
	24.3594	19.8121
	16.3349	22.8847
	13.0965	19.4796
	19.5811	16.2399
	19.6852	18.0016
	26.6547	24.1089
	22.3424	8.57587
	23.6223	23.5589
	24.6844	13.2366
	15.0646	24.9243
	20.133	19.3454
	28.4772	18.5241
	26.2375	19.4786
	28.856	21.7647
	21.8598	25.7185
		24.0835
		14.3167
		11.7225
Average	19.548	20.4872
95% confidence interval for the population mean using the t-distribution	18.4671	19.6053
	20.629	21.369
Cohen's d		0.154374
	17.1921	16.245
	17.9393	21.3868
	24.6804	27.9425
	21.7112	16.7057
	16.7441	21.3075
	26.0811	17.7376
	21.5591	14.6718
	16.4509	21.44
	30.1307	23.5426
	23.8964	16.5772
	20.5424	19.5078
	23.1591	18.1447
	14.2262	23.5745
	16.4247	23.0798
	25.8141	25.5968
	16.1313	21.6848
	15.6853	24.0311
	12.2348	14.6905
	26.6992	12.3377
	17.4363	24.1505
	23.233	22.5522
	17.4987	24.8019
	17.1868	23.3815
	17.884	20.6312
	20.9499	23.6458
	19.3681	14.0469
	16.6334	18.3937
	21.7398	18.5279
	18.8681	26.1186
	17.6076	20.4101
	16.8708	14.0648
	20.2127	17.3748
	25.0728	16.1469
	28.8546	18.5924
	25.1453	15.8348
	20.7485	26.2747
	22.5401	16.1844
	20.1789	22.6994
	26.1218	17.7043
	27.7932	14.27
	23.4247	21.3412
	16.8566	28.5008
	18.9493	23.8939
	16.1854	16.8487
	22.5882	19.836
	17.523	23.6201
	22.4168	19.1939
	17.3507	23.5374
	16.0295	26.7423
	17.9358	18.741
	26.093	16.9053
	24.8881	14.5845
	26.8977	20.4018
	23.6235	21.7618
	24.6031	20.8611
	27.9351	30.8394
	26.1149	22.7275
	26.2071	21.9099
	20.6505	19.2277
	22.3364	27.76
	27.8934	15.0758
	23.6385	20.8807
	15.5303	17.9583
	17.344	19.8938
	23.8833	16.5003
	8.27587	16.0373
	15.9466	20.7092
	23.7624	19.3631
	19.95	13.9325
	24.434	14.8511
	19.1432	12.8845
	18.9122	17.9935
	20.4962	15.8197
	14.2698	15.429
	17.6216	22.0953
	18.6469	17.5032
	26.3432	17.218
	29.4874	25.7769
	27.8625	23.66
	21.6893	19.137
	22.407	23.7039
	18.312	25.0204
	19.4338	23.6987
	17.7032	16.4213
	20.4033	21.088
	24.8297	21.7072
	28.4335	24.3475
	22.295	15.8626
	17.0989	20.9862
	20.2081	27.7958
	22.9886	30.8485
	18.8261	20.1159
	29.607	17.0828
	20.9689	20.4986
	24.458	19.0441
	22.2693	23.8679
	17.054	16.4454
	16.8495	15.1704
	25.042	25.6539
	17.1171	23.2659
	21.8678	17.2903
	26.1628	12.2367
	23.2911	24.1773
	21.203	21.4913
	28.7788	22.8159
	28.047	19.1239
	17.3257	26.7502
	17.3445	27.8625
	27.1557	20.9688
	19.5541	24.6407
	26.2967	26.1082
	20.2392	26.4481
	29.1288	23.9938
	15.5465	23.2066
	29.6145	23.7705
	20.9127	27.7152
	24.9981	17.2941
	18.149	24.4639
	27.3047	22.8737
	16.8944	18.7087
	22.0808	22.1617
	22.4332	25.6702
	16.3936	27.04
	13.744	28.5084
	15.6602	15.6659
	20.2437	21.0983
	23.395	20.0934
	20.5896	19.2756
	28.3981	24.4977
	28.0588	26.46
	26.0129	25.9693
	18.6726	24.2856
	21.7382
	22.2629
	18.7521
	20.1107
	16.6504
	20.2615
	22.4095
	19.9574
	29.97
	26.0998
	16.5286
	20.1892
	17.6974

## Sheet: Fig. 2B FRET T6SS mutant
	WT	ΔH1-T6SS
	28.9	26.81
	24.7	17.85
	29.3	24.57
	30.7	16.7
	28.6	25.86
	20.2	27.54
	30	13
	15.9	19.4
	24.5	29.63
	28	23.34
	22.9	18.63
	16.1	18.29
	26.5	26.31
	28.2	17.41
	22.7	18.42
	22.7	26.36
	29.3	22.19
	29.6	29.44
	30.3	22.11
	26	26.99
	27.3	26.92
	18.1	18.74
	22.6	23.36
	30.2	21.35
	24.1	16.88
	26.5	20.39
	26.7	25.18
	24.9	24.05
	20.7	17.04
	17.6	17.11
	27.7	19.75
	24.3	22.48
	27.4	22.12
	28.4	20.32
	24.5	18.34
	25.2	30.61
	29.8	16.65
	25	12.53
	19.5	13.03
	28.5	16.72
	24	17.04
	27.7	16.25
	20	13.61
	21.5	23.12
	29.5	12.08
	27.1	16.78
	16.9	13.97
	25.8	27.41
	29.2	15.08
	28.9	18.47
	19.6	9.74
	27.3	22.99
	20.4	17.91
	25.6	21.94
	22.1	16.88
	23.3	19.92
	30.8	17.49
	24.8	18.87
	23.8	17.89
	24.3	13.89
	21.8	17.24
	21.5	17.73
	21.6	17.7
	19.8	15.47
	30.8	16.08
	22.2	15.64
	25.6	15.73
	28.3	17.02
	13.8	10.99
	29.3	16.23
	25.4	17.86
	29.3	14.02
	21.4	23.05
	27.9	11.75
	23.5	16.73
	17	16.91
	20.4	13.65
	19	12.1
	14	17.31
	32.7	13.22
	17.7	14.13
	22.5	14.75
	20.1
	24
	22.7
	27.2
	24
	26.4
	24.4
	23.9
	23
	29.2
	23.2
	24.3
	23.4
	13.9
	22.2
	20.4
	25.53	20.34
	24.43	26.36
	19.38	17.34
	30.52	23.82
	31.9	21.44
	24.74	17.04
	24.4	26.42
	25.41	21.2
	29.54	24.38
	28.05	25.02
	29.82	25.7
	30.84	27.47
	27.27	19.8
	20.61	18.18
	28.65	28.9
	34.09	20.16
	36.09	17.97
	27.93	20.55
	24.86	19.72
	32.62	17.73
	30.75	15.84
	31.54	25.42
	26.4	21.56
	29.12	14.14
	28.68	14.26
	22.7	18.21
	23.68	15.89
	20.97	15.35
	18.26	18.17
	22.73	18.43
	28.04	18.32
	31.13	19.01
	23.71	12.89
	20.61	14.57
	31.2	16.09
	31.56	18.69
	17.98	19.36
	25.68	17.96
	28.47	18.25
	23.04	16.96
	23.92	22.32
	24.26	14.66
	22.86	13.61
	31.05	18.8
	21.41	19.55
	19.44	14.72
	21.05	14.95
	19.06	14.05
	22.89	13.61
	25.71	15.03
	24.56	11.81
	22.48	14.52
	32.44	17.05
	23.49	18.46
	29.65	16.77
	21.13	15.22
	17.38	17.42
	14.81	19.37
	15.25	19.83
	18.8	27.01
	12.79	18.94
	24.74	29.18
	19.02	22.29
	23.11	31.02
	18.93	19.6
	15.14	18.02
	18.5	24.89
	18.36	30.8
	21.69	22.21
	16.93	24.49
	20.47	31.99
	12.99	25.42
	15.3	20.79
	17.18	20.99
	13.91	23.47
	15.77	25.43
	17.3	20.66
	17.42	29.9
	12.25	29.02
	14.99	22.66
	14.67	27.64
	15.81	30.94
	24.66	22.1
	19.11	34.39
	29.91	32.74
	18.45	31.11
	28.38	28.31
	27.54	23.74
	24.03	24.36
	14.123	10.6496
	17.6871	13.777
	13.964	12.9243
	27.9515	11.1884
	9.90991	7.38509
	8.42632	6.17419
	22.3566	15.3342
	18.0913	18.0354
	11.8518	11.1719
	26.6524	7.97222
	17.3972	7.98941
	24.6605	5.14399
	11.1817	10.9588
	12.9943	11.7829
		4.52715
	11.6483	13.4851
	15.494	5.49464
	20.1082	16.1583
	18.1697	4.71753
	7.7673	12.5956
	11.6067	18.3265
	24.6711	13.8707
	10.3274	15.2012
	16.654	15.7696
	20.0346	8.96913
	13.5003	8.6469
	13.9375	15.1983
	18.8573	10.1619
	8.26946	1.28131
	12.8316	6.88349
	27.7178	11.0411
	17.3622	14.8871
	15.4517	12.4814
	12.8892	10.4146
	12.0765	14.6292
	19.1448	11.501
	17.8375	13.1022
	18.0231	17.3371
	14.5851	21.0544
	18.7983	15.8573
	14.0846	12.6159
	16.7311	18.2697
	20.2911	12.339
	17.6446	20.5834
	16.1364	19.0518
	20.9549	19.4411
	15.0982	14.3109
	15.415	19.8036
	14.8518	15.2107
	22.6621	18.4572
	13.9271	19.1377
	13.2891	19.7511
	17.6858	17.3215
	26.4982	21.4667
	21.7611	17.6582
	13.5908	17.6031
	24.0363	19.8398
	19.4857	17.9217
	15.184	13.1458
	17.9529	20.2441
	19.0952	17.9464
	18.4244	19.4833
	13.2376	15.4114
	16.4192	16.5504
	20.9521	14.5053
	19.5568	12.729
	23.6208	17.1961
	17.4735	12.3537
	20.3921	11.2175
	20.0349	5.7237
	20.524	12.2674
	16.9299	12.4577
	19.632	9.3808
	18.9234	8.4022
	27.5514	12.0576
	17.7661	5.30965
	24.5491	18.9633
	23.7092	15.7064
	16.2691	14.7855
	21.4901	18.589
	21.3391	12.8173
	13.5365	14.5694
	19.4312	13.0334
	28.6609	10.941
	24.7857	18.4092
	23.0992	20.1764
	21.506	12.0825
	23.7174	16.3159
	21.7862	15.9026
	30.6018	16.2836
	22.4835	10.1753
	26.794	15.595
	26.852
	20.1831
	24.7573
Average	22.0527	17.8381
95% confidence interval for the population mean using the t-distribution	21.3924	17.1367
	22.7129	18.5395
Cohen's d		-0.739334

## Sheet: Fig. 3A FRET cdG T3
	T3SS-	T3SS+
	28.4	12.3
	29.5	21
	33.5	22.8
	34.9	23.2
	22.9	20.5
	27.1	27.5
	33.1	27.5
	25.2	22.6
	34.8	21
		31.5
	19.6	19.2
	16	15.6
	22.8	24.3
	24.3	26.2
	27.2	27
	32.8	19.1
	33.6	16.7
	27.2	25.9
	29.9	27.5
	18.6	31.6
	26.8	15.2
	25.3	9.6
	17.7	19.8
	23.6	14.9
	20.7631	16.2
	22.5236	22.9
	22.0997	20.8
	21.9564	19.5
	26.7601	17.7
	17.2745	10
	24.1238	26.1
	25.155	16.8
	21.8654	12.5
	29.6162	14.2
	25.8199	16.1
	27.1892	14.2
	26.525	22.7
	25.8281	5
	18.5341	12.7
	17.3464	17.2
	23.7396	24.4
	33.0541	23.5
	25.6331	13
	21.0284	12
	22.4752	10.6
	23.6099	13.9
	15.156	16.2
	23.2758	15.7
	20.257	15
	17.8699	21.7
		13.1
		25.3
	23.7168	23.9
	25.7095	23.51
	23.7494	26.01
	25.0005	16.92
	22.2089	15.24
	21.7462	23.64
	24.3029	17.34
	15.1797	27.39
	18.299	16.01
	18.602	26.03
	25.2331	14.59
	19.0451	22.5
	22.9334	18.38
	18.0352	27.85
	19.0534	23.63
	21.3321	20.25
	21.3773	26.39
	17.4991	28.85
	22.7164	20.74
	23.9309	26.03
	22.1716	23.14
	26.9819	20.2
	27.091	26.07
	26.9448	20.99
	19.1629	29.92
	23.7802	29.6
	23.8616	27.76
	21.4994	25.1
	22.2905	25.11
	19.3443	24.42
	26.3669
	29.1191
	24.2857
	23.2187
	27.9685
	13.64
	12.8038
Average	23.6568	20.5977
95% confidence interval for the population mean using the t-distribution	22.631	19.3291
	24.6826	21.8662
Cohen's d		-0.576959

## Sheet: Fig. 3B FRET cdG T6
	T6SS-	T6SS+
	6	21.3
	8.1	22.7
	12.1	22.4
	15.7	19.9
	12.9	25.8
	16	24.2
	13.8	27.2
	16.3	21
	11.7	21
	8.3	9.9
	0.2	27.6
	18.1	17.7
	14.1	28.9
	13.9	26.6
	9.6	13
	18.4	18.8
	13.2	16.9
	16.5	15.5
	14.6	9.4
	19.5	9.4
	16.9	13.1
	20.6	5.4
	7.3	14.7
	10.5	20.2
	16.1	26.8
	11.2	21.1
	16.9	20.4
	16.3
	21.3
	15
	18.3
	19.1
	22.2
	30.7
	34.1
	26.7
	22.4
	28.2
	29.9
	22.8
	8.6
	15.4
	10.6
	21.5
	21.9
	17.5
	18.5
	8.9
	6.7
	11
	9.5
	22.9	32.3028
	19.7	26.5754
	29.1	33.7623
	24.7	29.5254
	18.7	30.3414
	18.5	24.2057
	20.7	27.2856
	24.1	33.82
	22.6	32.2596
	23.5	16.3211
	26.9	30.6935
	24.9	33.6765
		24.6718
		22.3413
		30.6375
		29.7464
		30.4099
		26.1207
		27.9432
		24.9611
		17.6398
	27.27	24.0452
	25.83	28.4929
	24.22	29.916
	30.14	30.4856
	21.33	26.3558
	30.53	20.043
	28.05	21.083
	21.46	23.3898
	24.12	30.9537
	25.13	29.3022
	26.8	29.5923
	21.77	20.6359
	25.65	32.9059
	23.48	33.323
	26.56	27.9867
	26.78	27.5797
	23.72	23.2808
	21.23	27.3064
	22.44	25.8427
	20.61	30.4447
	25.67	25.9188
	20.88	28.2388
	21.84	28.6914
	23.5	24.7147
	19.26	30.3604
	26.28	17.98
	21.73	15.9177
	27.35	24.6557
		27.4886
		29.2046
	16.7168	25.1561
	19.2516	27.9971
	23.7245	18.1887
	28.4403	19.6715
	28.3062	22.6013
	30.9942	16.7939
	28.3955	24.09
	30.7305	27.8033
	26.6653	18.483
	18.3535	24.8434
	26.3209	31.1099
	24.6294	27.3919
	28.3597	29.9463
	23.1101	30.3122
	32.0269	24.0979
	23.2863	18.3268
	22.0305	20.2201
	15.8445	32.8952
	26.8826	33.0986
	21.8932	28.794
	28.1695	17.5613
	26.9732	27.6826
	15.464	15.9518
	17.0447	25.5656
	23.3813	21.2453
	21.0241	28.6511
	22.3141	25.844
	29.8588	26.0161
	29.0531	26.1199
	6.28122	29.8722
	13.8197	24.8481
	10.5982	26.6112
	28.8855	26.113
	29.7432	19.0567
	25.235	23.2367
	30.6162	17.0053
	23.6294	17.6118
	26.3828	22.4639
	19.103	22.2359
	16.5737	20.4247
	19.8717	21.0299
	14.0431	19.1192
	16.0055	21.3817
	14.1805	29.7313
	14.7286	21.3194
	16.2342	14.2649
	9.6549	25.5728
	12.4162
Average	20.3797	24.1651
95% confidence interval for the population mean using the t-distribution	19.246	23.1336
	21.5134	25.1965
Cohen's d		0.599875

## Sheet: Fig. 4B T3SS-T6SS fluorescence
	T3SS (foci+)	T3SS (foci-)
	166.971	281.542
	197.53	458.098
	194.06	409.189
	219.871	430.54
	213.417	429.468
	558.64	341.912
	518.714	250.695
	92.063	732.571
	308.957	320.357
	85.035	248.034
	322.881	658.708
	319.472	434.978
	152.712	668.37
	176.376	267.418
	253.3	507.431
	273.896	709.835
	280.646	395.039
	279.576	350.519
	160.058	317.324
	324.768	350.077
	313.119	277.935
	198.023	288.16
	178.507	443.381
	199.056	286.045
	197.891	466.609
	520.645	564.324
	634.519	147.776
	7.765	276.945
	4.476	509.328
	168.223	389.575
	179.832	513.412
	121.447	491.506
	116.11	296.722
	256.486	503.259
	198.664	544.721
	241.302	199.412
	236.841	388.523
	64.045	437.576
	80.138	284.121
		371.576
		316.733
		526.379
		651.983
		627.184
		357.415
		908.873
		446.495
		249.185
		225.525
		367.565
		342.362
		599.008
		468.816
		301.484
		337.833
		243.303
		267.598
		535.727
		349.444
		381.032
		602.893
		140.348
		262.01
		308.03
		175.793
		242.599
		452.871
		493.826
		515.398
		287.36
		522.728
		609.49
		288.356
		655.56
		499.052
		416.019
		629.996
		350.194
		506.654
		460.627
	410.04	387.283
	117.706	230.138
	97.57	245.837
	272.423	422.347
	178.556	469.048
	147.287	283.676
	123.92	383.835
	162.905	324.813
	330.533	476.792
	241.836	255.656
	235.608	394.079
	230.472	490.704
	117.116	293.291
	136.166	562.123
	319.298	275.866
	324.513	286.398
	268.768	137.364
	296.175	443.244
	304.678	267.837
	261.143	317.547
	125.923	409.126
	262.078	419.14
	317.502	553.952
	259.222	448.462
	86.249	399.61
	505.682	335.813
	537.772	551.371
	445.774	642.838
	404.951	421.316
	246.278	1114.86
	246.767	134.61
	272.696	505.867
	315.954	466.174
	593.454	391.849
	524.41	67.196
	199.987	437.496
	174.669	292.973
	292.14	673.006
	255.078	867.732
	282.271	352.987
	162.684	636.993
	187.393	417.377
	283.66	980.901
	237.839	408.651
	119.272	498.494
	260.779	392.212
	240.025	359.897
	160.821	254.812
	196.185	514.113
	97.023	403.077
	360.113	391.272
	331.779	752.704
	227.348	404.669
	210.184	433.81
	146.879	606.303
	9.153	813.731
	311.722	533.62
	277.811	469.264
	325.901	288.25
	237.324	578.884
	154.386	496.756
	249.932	355.455
	225.49	486.445
	261.304	516.752
	86.947	213.55
	24.395	640.885
	223.928	172.788
	482.088	361.902
	287.754	365.906
	341.576	460.612
	189.476	554.979
	365.965	416.126
	449.947	254.626
	352.224	388.496
		178.916
		756.145
		456.694
		667.03
		540.585
	410.314	724.947
	563.815	682.254
	537.694	678.499
	401.544	766.79
	135.33	890.253
	962.125	942.72
	987.627	516.829
	356.486	941.244
	331.666	721.058
	634.24	1244.44
	334.383	808.067
	347.639	722.602
	421.538	695.313
	798.303	623.082
	712.236	530.192
	606.52	631.885
	248.693	515.012
	208.605	730.987
	538.821	951.049
	564.467	1735.18
	756.309	1174.23
	531.806	538.825
	677.358	844.623
	583.247	553.709
	160.73	423.825
	268.219	834.833
	613.892	1044.59
	624.699	1081.74
	563.294	712.844
	422.214	1033.31
	726.99	1011.87
	482.608	985.996
	489.113	784.532
	1704.66	763.452
	610.331	985.402
	686.542	864.434
	1208.66	843.923
	289.755	1131.57
	516.353	453.3
	692.109	500.109
	447.328	919.664
		960.336
		560.123
		989.353
		724.578
		706.018
		827.383
		904.427
		925.513
		937.307
		978.029
		611.991
		465.048
		807.692
		713.471
		823.362
		793.83
		766.255
		664.253
		773.38
Average	332.332	531.946
95% confidence interval for the population mean using the t-distribution	295.734	498.605
	368.93	565.288
Cohen's d		0.830563

## Sheet: Fig 5A Flagellum- Flagellum+
	Flagellum-	Flagellum+
	34.4	17.2743
	23.9	22.1094
	28.4	26.2302
	25.9	20.5414
	29.1	21.1877
	34.2	32.6573
	23.6	31.7712
	27	28.1883
	30.9	22.8508
	33.5	29.1205
	29.4	20.9966
	31.9	22.4926
	30.3	25.1071
	31.6	23.3636
	34.1	30.602
	30.3	26.6456
	32.8	22.8588
		30.758
		27.704
		20.6219
		29.8852
		32.2059
		31.7365
		24.6426
	26.9345	7.957
	16.4532	17.7264
	22.4753	14.1304
	17.5082	19.7006
	25.9236	19.0666
	26.9867	13.9343
	28.1821	13.2676
	23.677	21.1775
	24.9063	13.7358
	15.1052	21.6286
	18.7793	23.4526
	20.4158	18.1403
	26.5215	16.3481
	18.8801	24.7104
	20.8413	24.0647
	22.2583	22.9128
	19.7818	19.6566
	21.1677	19.3889
	24.5723	28.0168
	30.9331	23.7664
	24.5723	21.2801
	30.9331	16.1428
	24.5723	20.2879
		18.0575
		13.2825
		17.5726
		12.9391
		10.579
		16.6293
		25.0395
		22.6795
		12.6448
	25.93	29.68
	28.3	22.51
	29.69	17.51
	23	27.77
	30.18	26.16
	22.69	31.23
	23.1	23.85
	31.29	20.07
	27.66	24.86
	28.05	19.68
	25.28	17.23
	24.88	24.68
	18.83	25.98
	28.55	25.87
	33.62	26.49
	29.63	24.3
	25.04	28.06
	28.54	28.15
	28.64	13.16
	29.38	21.47
	11.83	14.75
	27.73	27.69
	29.94	18.06
	26.93	21.58
	28.76	20.27
	33.83	29.57
	32.93	29.29
	26.72	27.56
	25.46	25.38
	22.87	25.04
	20.18	28
	24.87	24.4
	29.43	29.29
	19.46	20.02
	31.02	19.67
	23.14	28.28
	25.64	20.13
	29.52	28.85
	28.14	26.4
	29.32	21.49
	19.22	24.97
	24.78	30.09
		29.83
		13.27
		20.08
		23.04
Average	26.3132	22.7174
95% confidence interval for the population mean using the t-distribution	25.2588	21.6379
	27.3676	23.797
Cohen's d		-0.696965

## Sheet: Suppl Fig. 1A cdG enzyme
	WT	Low cdG(PA2133+)	Low cdG(YhjH+)	High cdG(DgcA+)
	401	52	100	1229
	403	71	124	1115
	330	57	82	1041
Average	378	60	102	1128.33
95% confidence interval for the population mean using the t-distribution	274.706	35.5341	49.656	893.069
	481.294	84.4659	154.344	1363.6

[truncated: 8 more sheets: Suppl. Fig. 1B FRET control, Suppl. 5A Biofilm T6SS, Supp.5B Biofilm T3SS, Suppl. 7 T3SS reporter align, Suppl. 9 Proteomics Hcp, Suppl. 11 Swimming control, Suppl. 12 Swimming T3SS, p values for all figures]
